# Supplementary material for: ﻿Review of the genus Laena Dejean, 1821 (Coleoptera, Tenebrionidae) from Gansu Province, China, with the description of a new species
Source: Zookeys. 2024 Jan 24;1190:121–30. doi: 10.3897/zookeys.1190.114201 (PMC10831857; doi:10.3897/zookeys.1190.114201)
Supplement: XML Treatment for Laena fengileana [file zookeys.1190.114201-treatment3.xml]

<!DOCTYPE tp:taxon-treatment
  PUBLIC "-//TaxonX//DTD Taxonomic Treatment Publishing DTD v0 20100105//EN" "tax-treatment-NSO.dtd">
<tp:taxon-treatment xmlns:tp="http://www.plazi.org/taxpub"><tp:treatment-meta><kwd-group><label>Taxon classification</label><kwd>
                <named-content content-type="kingdom">Animalia</named-content>
              </kwd><kwd>
                <named-content content-type="order">Coleoptera</named-content>
              </kwd><kwd>
                <named-content content-type="family">Tenebrionidae</named-content>
              </kwd></kwd-group><mixed-citation publication-type="journal"><person-group><name><surname>Wei</surname><given-names>Zhonghua</given-names></name><name><surname>Ren</surname><given-names>Guodong</given-names></name></person-group><article-title>﻿Review of the genus <italic><tp:taxon-name><tp:taxon-name-part taxon-name-part-type="genus" reg="Laena">Laena</tp:taxon-name-part></tp:taxon-name></italic> Dejean, 1821 (<tp:taxon-name><tp:taxon-name-part taxon-name-part-type="order">Coleoptera</tp:taxon-name-part></tp:taxon-name>, <tp:taxon-name><tp:taxon-name-part taxon-name-part-type="family">Tenebrionidae</tp:taxon-name-part></tp:taxon-name>) from Gansu Province, China, with the description of a new species</article-title><source>Zookeys</source><day>24</day><month>01</month><year>2024</year><volume>1190</volume><fpage>121</fpage><lpage>130</lpage><pub-id pub-id-type="doi">10.3897/zookeys.1190.114201</pub-id></mixed-citation></tp:treatment-meta><tp:nomenclature><label>﻿</label><tp:taxon-name>
              <object-id xmlns:xlink="http://www.w3.org/1999/xlink" content-type="arpha" xlink:type="simple">93727F0A-5708-5F89-93B1-7804C7153368</object-id>
              <tp:taxon-name-part taxon-name-part-type="genus" reg="Laena">Laena</tp:taxon-name-part>
              <tp:taxon-name-part taxon-name-part-type="species" reg="fengileana">fengileana</tp:taxon-name-part>
            </tp:taxon-name><tp:taxon-authority>Masumoto, 1996</tp:taxon-authority><xref ref-type="fig" rid="F2">Figs 2H</xref><xref ref-type="fig" rid="F3">, 3B</xref><tp:nomenclature-citation-list><tp:nomenclature-citation><tp:taxon-name>
                  <tp:taxon-name-part taxon-name-part-type="genus" reg="Laena">Laena</tp:taxon-name-part>
                  <tp:taxon-name-part taxon-name-part-type="species" reg="fengileana">fengileana</tp:taxon-name-part>
                </tp:taxon-name><comment>Masumoto, 1996: 180; <xref ref-type="bibr" rid="B11">Schawaller 2001</xref>: 15; <xref ref-type="bibr" rid="B12">Schawaller 2008</xref>: 404; <xref ref-type="bibr" rid="B23">Yuan and Ren 2018</xref>: 698; <xref ref-type="bibr" rid="B20">Wei and Ren 2023</xref>: 79.</comment></tp:nomenclature-citation></tp:nomenclature-citation-list></tp:nomenclature><tp:treatment-sec sec-type="Examined specimens" id="SECID0EN6AG"><title>Examined specimens.</title><p>China – Gansu Province • 1♂ (in 95% ethanol); Li County, Shangpingxiang, Changankan; <named-content xmlns:xlink="http://www.w3.org/1999/xlink" content-type="dwc:verbatimCoordinates" xlink:type="simple"><named-content content-type="geo-json" specific-use="{&#34;type&#34;:&#34;Point&#34;,&#34;coordinates&#34;:[104.824000,34.141600]}" id="NCID0EW6AG" xlink:type="simple">34.1416°N, 104.8240°E</named-content></named-content>; elev. 2550 m; 2022-VII-2; Qi Liu leg.; <abbrev xmlns:xlink="http://www.w3.org/1999/xlink" content-type="institution" xlink:title="China West Normal University" id="ABBRID0E26AG" xlink:type="simple">CWNU</abbrev> • 3♂ (in 95% ethanol); Li County, Taopingxiang, Nanshan; <named-content xmlns:xlink="http://www.w3.org/1999/xlink" content-type="dwc:verbatimCoordinates" xlink:type="simple"><named-content content-type="geo-json" specific-use="{&#34;type&#34;:&#34;Point&#34;,&#34;coordinates&#34;:[104.897700,34.074500]}" id="NCID0EDABG" xlink:type="simple">34.0745°N, 104.8977°E</named-content></named-content>; elev. 2190 m; 2022-VII-3; Qi Liu leg.; <abbrev xmlns:xlink="http://www.w3.org/1999/xlink" content-type="institution" xlink:title="China West Normal University" id="ABBRID0EIABG" xlink:type="simple">CWNU</abbrev> • 1♂1♀; Woniushan forest park; <named-content xmlns:xlink="http://www.w3.org/1999/xlink" content-type="dwc:verbatimCoordinates" xlink:type="simple"><named-content content-type="geo-json" specific-use="{&#34;type&#34;:&#34;Point&#34;,&#34;coordinates&#34;:[104.831100,34.483200]}" id="NCID0EQABG" xlink:type="simple">34.4832°N, 104.8311°E</named-content></named-content>; elev. 2650 m; 2022-VI-28; Qi Liu leg.; <abbrev xmlns:xlink="http://www.w3.org/1999/xlink" content-type="institution" xlink:title="China West Normal University" id="ABBRID0EVABG" xlink:type="simple">CWNU</abbrev> – Shaanxi Province • 2♂; Qinling Shan Mt. range, W pass on road Xi’an to Shagoujie, 45 km, SW Xi’an; <named-content xmlns:xlink="http://www.w3.org/1999/xlink" content-type="dwc:verbatimCoordinates" xlink:type="simple"><named-content content-type="geo-json" specific-use="{&#34;type&#34;:&#34;Point&#34;,&#34;coordinates&#34;:[108.766667,33.866667]}" id="NCID0E4ABG" xlink:type="simple">33°52′N, 108°46′E</named-content></named-content> ; elev. 2800 m; 2001-VII-25; A. Metana leg.; <abbrev xmlns:xlink="http://www.w3.org/1999/xlink" content-type="institution" xlink:title="Museum of Hebei University" id="ABBRID0ECBBG" xlink:type="simple">MHBU</abbrev>.</p></tp:treatment-sec><tp:treatment-sec sec-type="distribution" id="SECID0EHBBG"><title>Distribution.</title><p>China: Sichuan, Shaanxi, and Gansu.</p></tp:treatment-sec><tp:treatment-sec><!--Section generated to contain objects referenced in tp:taxon-treatment.--><fig id="F2" position="float" orientation="portrait"><object-id xmlns:xlink="http://www.w3.org/1999/xlink" content-type="doi" xlink:type="simple">10.3897/zookeys.1190.114201.figure2</object-id><object-id xmlns:xlink="http://www.w3.org/1999/xlink" content-type="arpha" xlink:type="simple">6BB22C3C-1C0B-5826-BCD3-FF2A6442E50F</object-id><label>Figure 2.</label><caption><p><italic><tp:taxon-name><tp:taxon-name-part taxon-name-part-type="genus" reg="Laena">Laena</tp:taxon-name-part></tp:taxon-name></italic> species <bold>A–G</bold><italic><tp:taxon-name><tp:taxon-name-part taxon-name-part-type="genus" reg="Laena">Laena</tp:taxon-name-part><tp:taxon-name-part taxon-name-part-type="species" reg="hui">hui</tp:taxon-name-part></tp:taxon-name></italic> sp. nov., holotype <bold>A, B</bold> dorsal and ventral views <bold>C</bold> elytra <bold>D–F</bold> pro- meso- and metaleg, in ventral view <bold>G</bold> aedeagus <bold>H</bold> proleg of <italic><tp:taxon-name><tp:taxon-name-part taxon-name-part-type="genus" reg="Laena">L.</tp:taxon-name-part><tp:taxon-name-part taxon-name-part-type="species" reg="fengileana">fengileana</tp:taxon-name-part></tp:taxon-name></italic>.</p></caption><graphic xmlns:xlink="http://www.w3.org/1999/xlink" xlink:href="zookeys-1190-121_article-114201__-g002.jpg" position="float" orientation="portrait" xlink:type="simple" id="oo_973030.jpg"><uri content-type="original_file" xlink:type="simple">https://binary.pensoft.net/fig/973030</uri></graphic></fig><fig id="F3" position="float" orientation="portrait"><object-id xmlns:xlink="http://www.w3.org/1999/xlink" content-type="doi" xlink:type="simple">10.3897/zookeys.1190.114201.figure3</object-id><object-id xmlns:xlink="http://www.w3.org/1999/xlink" content-type="arpha" xlink:type="simple">19DAA677-9F83-5153-9B99-ABA3F508863C</object-id><label>Figure 3.</label><caption><p>The four <italic><tp:taxon-name><tp:taxon-name-part taxon-name-part-type="genus" reg="Laena">Laena</tp:taxon-name-part></tp:taxon-name></italic> species previously known from Gansu Province <bold>A</bold><italic><tp:taxon-name><tp:taxon-name-part taxon-name-part-type="genus" reg="Laena">L.</tp:taxon-name-part><tp:taxon-name-part taxon-name-part-type="species" reg="bifoveolata">bifoveolata</tp:taxon-name-part></tp:taxon-name></italic><bold>B</bold><italic><tp:taxon-name><tp:taxon-name-part taxon-name-part-type="genus" reg="Laena">L.</tp:taxon-name-part><tp:taxon-name-part taxon-name-part-type="species" reg="fengileana">fengileana</tp:taxon-name-part></tp:taxon-name></italic><bold>C</bold><italic><tp:taxon-name><tp:taxon-name-part taxon-name-part-type="genus" reg="Laena">Laena</tp:taxon-name-part><tp:taxon-name-part taxon-name-part-type="species" reg="haigouica">haigouica</tp:taxon-name-part></tp:taxon-name></italic><bold>D</bold><italic><tp:taxon-name><tp:taxon-name-part taxon-name-part-type="genus" reg="Laena">L.</tp:taxon-name-part><tp:taxon-name-part taxon-name-part-type="species" reg="langmusica">langmusica</tp:taxon-name-part></tp:taxon-name></italic>.</p></caption><graphic xmlns:xlink="http://www.w3.org/1999/xlink" xlink:href="zookeys-1190-121_article-114201__-g003.jpg" position="float" orientation="portrait" xlink:type="simple" id="oo_973031.jpg"><uri content-type="original_file" xlink:type="simple">https://binary.pensoft.net/fig/973031</uri></graphic></fig></tp:treatment-sec><ref-list><ref id="B11"><mixed-citation xmlns:xlink="http://www.w3.org/1999/xlink" xlink:type="simple"><person-group><name name-style="western"><surname>Schawaller</surname><given-names>W</given-names></name></person-group> (<year>2001</year>) <article-title>The genus <italic><tp:taxon-name><tp:taxon-name-part taxon-name-part-type="genus">Laena</tp:taxon-name-part></tp:taxon-name></italic> Latreille (<tp:taxon-name><tp:taxon-name-part taxon-name-part-type="order">Coleoptera</tp:taxon-name-part></tp:taxon-name>: <tp:taxon-name><tp:taxon-name-part taxon-name-part-type="family">Tenebrionidae</tp:taxon-name-part></tp:taxon-name>) in China, with descriptions of 47 new species.</article-title><source>Stuttgarter Beitriigezur Naturkunde Serie A (Biologie)</source><volume>632</volume>: <fpage>1</fpage>–<lpage>62</lpage>.</mixed-citation></ref><ref id="B12"><mixed-citation xmlns:xlink="http://www.w3.org/1999/xlink" xlink:type="simple"><person-group><name name-style="western"><surname>Schawaller</surname><given-names>W</given-names></name></person-group> (<year>2008</year>) <article-title>The genus <italic><tp:taxon-name><tp:taxon-name-part taxon-name-part-type="genus">Laena</tp:taxon-name-part></tp:taxon-name></italic> Latreille (<tp:taxon-name><tp:taxon-name-part taxon-name-part-type="order">Coleoptera</tp:taxon-name-part></tp:taxon-name>: <tp:taxon-name><tp:taxon-name-part taxon-name-part-type="family">Tenebrionidae</tp:taxon-name-part></tp:taxon-name>) in China (part 2) with descriptions of 30 new species and a new identification key.</article-title><source>Stuttgarter Beitriige zur Naturkunde A, Neue Serie</source><volume>1</volume>: <fpage>387</fpage>–<lpage>411</lpage>.</mixed-citation></ref><ref id="B23"><mixed-citation xmlns:xlink="http://www.w3.org/1999/xlink" xlink:type="simple"><person-group><name name-style="western"><surname>Yuan</surname><given-names>CX</given-names></name><name name-style="western"><surname>Ren</surname><given-names>GD</given-names></name></person-group> (<year>2018</year>) <article-title><tp:taxon-name><tp:taxon-name-part taxon-name-part-type="family">Tenebrionidae</tp:taxon-name-part></tp:taxon-name>.</article-title> In: <person-group><name name-style="western"><surname>Yang</surname><given-names>XK</given-names></name></person-group> (<role>Ed.</role>) <issue-title>Insect faunna of the Qinling Mountains.</issue-title><source><tp:taxon-name><tp:taxon-name-part taxon-name-part-type="order">Coleoptera</tp:taxon-name-part></tp:taxon-name> I. World Book Publishing Xi’an Company, Xi’an</source>, <fpage>697</fpage>–<lpage>701</lpage>.</mixed-citation></ref><ref id="B20"><mixed-citation xmlns:xlink="http://www.w3.org/1999/xlink" xlink:type="simple"><person-group><name name-style="western"><surname>Wei</surname><given-names>ZH</given-names></name><name name-style="western"><surname>Ren</surname><given-names>GD</given-names></name></person-group> (<year>2023</year>) <article-title>Two new species of the genus <italic><tp:taxon-name><tp:taxon-name-part taxon-name-part-type="genus">Laena</tp:taxon-name-part></tp:taxon-name></italic> (<tp:taxon-name><tp:taxon-name-part taxon-name-part-type="order">Coleoptera</tp:taxon-name-part></tp:taxon-name>, <tp:taxon-name><tp:taxon-name-part taxon-name-part-type="family">Tenebrionidae</tp:taxon-name-part></tp:taxon-name>, <tp:taxon-name><tp:taxon-name-part taxon-name-part-type="subfamily">Lagriinae</tp:taxon-name-part></tp:taxon-name>) from northern Sichuan in China based on morphological and molecular data.</article-title><source>ZooKeys</source><volume>1173</volume>: <fpage>71</fpage>–<lpage>83</lpage>. <ext-link xlink:href="10.3897/zookeys.1173.103125" ext-link-type="doi" xlink:type="simple">https://doi.org/10.3897/zookeys.1173.103125</ext-link></mixed-citation></ref></ref-list></tp:taxon-treatment>
