# Supplementary material for: ﻿Review of the genus Laena Dejean, 1821 (Coleoptera, Tenebrionidae) from Gansu Province, China, with the description of a new species
Source: Zookeys. 2024 Jan 24;1190:121–30. doi: 10.3897/zookeys.1190.114201 (PMC10831857; doi:10.3897/zookeys.1190.114201)
Supplement: XML Treatment for Laena haigouica [file zookeys.1190.114201-treatment4.xml]

<!DOCTYPE tp:taxon-treatment
  PUBLIC "-//TaxonX//DTD Taxonomic Treatment Publishing DTD v0 20100105//EN" "tax-treatment-NSO.dtd">
<tp:taxon-treatment xmlns:tp="http://www.plazi.org/taxpub"><tp:treatment-meta><kwd-group><label>Taxon classification</label><kwd>
                <named-content content-type="kingdom">Animalia</named-content>
              </kwd><kwd>
                <named-content content-type="order">Coleoptera</named-content>
              </kwd><kwd>
                <named-content content-type="family">Tenebrionidae</named-content>
              </kwd></kwd-group><mixed-citation publication-type="journal"><person-group><name><surname>Wei</surname><given-names>Zhonghua</given-names></name><name><surname>Ren</surname><given-names>Guodong</given-names></name></person-group><article-title>﻿Review of the genus <italic><tp:taxon-name><tp:taxon-name-part taxon-name-part-type="genus" reg="Laena">Laena</tp:taxon-name-part></tp:taxon-name></italic> Dejean, 1821 (<tp:taxon-name><tp:taxon-name-part taxon-name-part-type="order">Coleoptera</tp:taxon-name-part></tp:taxon-name>, <tp:taxon-name><tp:taxon-name-part taxon-name-part-type="family">Tenebrionidae</tp:taxon-name-part></tp:taxon-name>) from Gansu Province, China, with the description of a new species</article-title><source>Zookeys</source><day>24</day><month>01</month><year>2024</year><volume>1190</volume><fpage>121</fpage><lpage>130</lpage><pub-id pub-id-type="doi">10.3897/zookeys.1190.114201</pub-id></mixed-citation></tp:treatment-meta><tp:nomenclature><label>﻿</label><tp:taxon-name>
              <object-id xmlns:xlink="http://www.w3.org/1999/xlink" content-type="arpha" xlink:type="simple">EC8CAFDE-253D-5862-9666-030751560347</object-id>
              <tp:taxon-name-part taxon-name-part-type="genus" reg="Laena">Laena</tp:taxon-name-part>
              <tp:taxon-name-part taxon-name-part-type="species" reg="haigouica">haigouica</tp:taxon-name-part>
            </tp:taxon-name><tp:taxon-authority>Schawaller, 2001</tp:taxon-authority><xref ref-type="fig" rid="F3">Fig. 3C</xref><tp:nomenclature-citation-list><tp:nomenclature-citation><tp:taxon-name>
                  <tp:taxon-name-part taxon-name-part-type="genus" reg="Laena">Laena</tp:taxon-name-part>
                  <tp:taxon-name-part taxon-name-part-type="species" reg="haigouica">haigouica</tp:taxon-name-part>
                </tp:taxon-name><comment>Schawaller, 2001: 19; <xref ref-type="bibr" rid="B12">Schawaller 2008</xref>: 405; <xref ref-type="bibr" rid="B21">Wei et al. 2020</xref>: 526; <xref ref-type="bibr" rid="B20">wei and Ren 2023</xref>: 79.</comment></tp:nomenclature-citation></tp:nomenclature-citation-list></tp:nomenclature><tp:treatment-sec sec-type="Examined specimens" id="SECID0EPDBG"><title>Examined specimens.</title><p>China – Sichuan Province • 1♂ (in 95% ethanol); Songpan, Huanglongxiang, Dawancun; elev. 2920 m; 2022-VII-23; Zhonghua Wei leg.; <abbrev xmlns:xlink="http://www.w3.org/1999/xlink" content-type="institution" xlink:title="China West Normal University" id="ABBRID0EVDBG" xlink:type="simple">CWNU</abbrev>.</p></tp:treatment-sec><tp:treatment-sec sec-type="distribution" id="SECID0E1DBG"><title>Distribution.</title><p>China: Gansu and Sichuan.</p></tp:treatment-sec><tp:treatment-sec><!--Section generated to contain objects referenced in tp:taxon-treatment.--><fig id="F3" position="float" orientation="portrait"><object-id xmlns:xlink="http://www.w3.org/1999/xlink" content-type="doi" xlink:type="simple">10.3897/zookeys.1190.114201.figure3</object-id><object-id xmlns:xlink="http://www.w3.org/1999/xlink" content-type="arpha" xlink:type="simple">19DAA677-9F83-5153-9B99-ABA3F508863C</object-id><label>Figure 3.</label><caption><p>The four <italic><tp:taxon-name><tp:taxon-name-part taxon-name-part-type="genus" reg="Laena">Laena</tp:taxon-name-part></tp:taxon-name></italic> species previously known from Gansu Province <bold>A</bold><italic><tp:taxon-name><tp:taxon-name-part taxon-name-part-type="genus" reg="Laena">L.</tp:taxon-name-part><tp:taxon-name-part taxon-name-part-type="species" reg="bifoveolata">bifoveolata</tp:taxon-name-part></tp:taxon-name></italic><bold>B</bold><italic><tp:taxon-name><tp:taxon-name-part taxon-name-part-type="genus" reg="Laena">L.</tp:taxon-name-part><tp:taxon-name-part taxon-name-part-type="species" reg="fengileana">fengileana</tp:taxon-name-part></tp:taxon-name></italic><bold>C</bold><italic><tp:taxon-name><tp:taxon-name-part taxon-name-part-type="genus" reg="Laena">Laena</tp:taxon-name-part><tp:taxon-name-part taxon-name-part-type="species" reg="haigouica">haigouica</tp:taxon-name-part></tp:taxon-name></italic><bold>D</bold><italic><tp:taxon-name><tp:taxon-name-part taxon-name-part-type="genus" reg="Laena">L.</tp:taxon-name-part><tp:taxon-name-part taxon-name-part-type="species" reg="langmusica">langmusica</tp:taxon-name-part></tp:taxon-name></italic>.</p></caption><graphic xmlns:xlink="http://www.w3.org/1999/xlink" xlink:href="zookeys-1190-121_article-114201__-g003.jpg" position="float" orientation="portrait" xlink:type="simple" id="oo_973031.jpg"><uri content-type="original_file" xlink:type="simple">https://binary.pensoft.net/fig/973031</uri></graphic></fig></tp:treatment-sec><ref-list><ref id="B12"><mixed-citation xmlns:xlink="http://www.w3.org/1999/xlink" xlink:type="simple"><person-group><name name-style="western"><surname>Schawaller</surname><given-names>W</given-names></name></person-group> (<year>2008</year>) <article-title>The genus <italic><tp:taxon-name><tp:taxon-name-part taxon-name-part-type="genus">Laena</tp:taxon-name-part></tp:taxon-name></italic> Latreille (<tp:taxon-name><tp:taxon-name-part taxon-name-part-type="order">Coleoptera</tp:taxon-name-part></tp:taxon-name>: <tp:taxon-name><tp:taxon-name-part taxon-name-part-type="family">Tenebrionidae</tp:taxon-name-part></tp:taxon-name>) in China (part 2) with descriptions of 30 new species and a new identification key.</article-title><source>Stuttgarter Beitriige zur Naturkunde A, Neue Serie</source><volume>1</volume>: <fpage>387</fpage>–<lpage>411</lpage>.</mixed-citation></ref><ref id="B21"><mixed-citation xmlns:xlink="http://www.w3.org/1999/xlink" xlink:type="simple"><person-group><name name-style="western"><surname>Wei</surname><given-names>ZH</given-names></name><name name-style="western"><surname>Zhao</surname><given-names>XL</given-names></name><name name-style="western"><surname>Ren</surname><given-names>GD</given-names></name></person-group> (<year>2020</year>) <article-title>Taxonomic study of the genus <italic><tp:taxon-name><tp:taxon-name-part taxon-name-part-type="genus">Laena</tp:taxon-name-part></tp:taxon-name></italic> from Sichuan in China, with description of four new species (<tp:taxon-name><tp:taxon-name-part taxon-name-part-type="order">Coleoptera</tp:taxon-name-part></tp:taxon-name>: <tp:taxon-name><tp:taxon-name-part taxon-name-part-type="family">Tenebrionidae</tp:taxon-name-part></tp:taxon-name>).</article-title><source>Journal of Asia-Pacific Entomology</source><volume>23</volume>(<issue>2</issue>): <fpage>516</fpage>–<lpage>528</lpage>. <ext-link xlink:href="10.1016/j.aspen.2019.12.016" ext-link-type="doi" xlink:type="simple">https://doi.org/10.1016/j.aspen.2019.12.016</ext-link></mixed-citation></ref><ref id="B20"><mixed-citation xmlns:xlink="http://www.w3.org/1999/xlink" xlink:type="simple"><person-group><name name-style="western"><surname>Wei</surname><given-names>ZH</given-names></name><name name-style="western"><surname>Ren</surname><given-names>GD</given-names></name></person-group> (<year>2023</year>) <article-title>Two new species of the genus <italic><tp:taxon-name><tp:taxon-name-part taxon-name-part-type="genus">Laena</tp:taxon-name-part></tp:taxon-name></italic> (<tp:taxon-name><tp:taxon-name-part taxon-name-part-type="order">Coleoptera</tp:taxon-name-part></tp:taxon-name>, <tp:taxon-name><tp:taxon-name-part taxon-name-part-type="family">Tenebrionidae</tp:taxon-name-part></tp:taxon-name>, <tp:taxon-name><tp:taxon-name-part taxon-name-part-type="subfamily">Lagriinae</tp:taxon-name-part></tp:taxon-name>) from northern Sichuan in China based on morphological and molecular data.</article-title><source>ZooKeys</source><volume>1173</volume>: <fpage>71</fpage>–<lpage>83</lpage>. <ext-link xlink:href="10.3897/zookeys.1173.103125" ext-link-type="doi" xlink:type="simple">https://doi.org/10.3897/zookeys.1173.103125</ext-link></mixed-citation></ref></ref-list></tp:taxon-treatment>
